# Supplementary material for: IGFBP5 is an ROR1 ligand promoting glioblastoma invasion via ROR1/HER2-CREB signaling axis
Source: Nat Commun. 2023 Mar 22;14:1578. doi: 10.1038/s41467-023-37306-1 (PMC10033905; doi:10.1038/s41467-023-37306-1)
Supplement: Supplementary file 4 — Source Data [file 41467_2023_37306_MOESM4_ESM.xlsx]

## Sheet: Fig. 1
	Fig. 1b	Cell	Invasive cell No.	AVE(No.)	SE	t-test/448	t-test/X01
		448	42
		448	51	48.6667	3.38296
		448	53
		X01	49
		X01	44	48	2.08167
		X01	51
		131	8
		131	8	6.66667	1.33333	0.000320898	7.49728e-05
		131	4
		83	12
		83	10	11	0.57735	0.000391551	6.81636e-05
		83	11
	Fig. 1e	Cell	β-actin(CT)	IGFBP5(CT)	FC	AVE(FC)	SE	t-test/448	t-test/X01
		448	13.93	17.42	0.82932
		448	14.46	17.44	1.18099	1.01044	0.101657
		448	14.3	17.49	1.02101
		X01	18.82	22.51	0.721965
		X01	18.73	22.44	0.712025	0.76818	0.0512656
		X01	19.15	22.57	0.870551
		131	15.42	20.44	0.287175
		131	15.35	20.49	0.264255	0.241523	0.0348262	0.00201852	0.00105164
		131	14.9	20.65	0.173139
		83	15.38	23.56	0.0321286
		83	15.54	23.53	0.0366511	0.0391591	0.00494478	0.000673329	0.000144619
		83	15.56	23.14	0.0486978
	Fig. 1f	Cell CM	Protein(ng/ml)	AVE(Protein)	SE	t-test/448	t-test/X01
		448	79.5161
		448	93.0645	86.2903	3.91108
		448	86.3
		X01	268.548
		X01	218.226	243.387	14.5269
		X01	243.46
		131	33.7097
		131	35.6452	34.6774	0.558726	0.000198188	0.000136784
		131	34.7054
		83	22.0968
		83	35	28.5484	3.72484	0.000433683	0.000137949
		83	28.4098

## Sheet: Fig. 2
	Fig. 2a	X01	β-actin(CT)	IGFBP5(CT)	FC		Fig. 2e	448	β-actin(CT)	IGFBP5(CT)	FC					Dead events
		shCtrl	17.29	20.28	0.835088			shCtrl	16.75	17.47	1.15669		Fig. 2j	Days	shCtrl	shIGFBP5-1	shIGFBP5-2
		shCtrl	17.38	19.87	1.18099			shCtrl	16.68	17.6	1.00696			30	1
		shCtrl	17.46	20.19	1			shCtrl	16.48	17.65	0.846745			28	1
		shIGFBP5-1	16.42	22.68	0.0865693			shIGFBP5-1	16.68	20.4	0.144586			28	1
		shIGFBP5-1	16.52	22.76	0.0877778			shIGFBP5-1	16.64	20.42	0.138696			26	1
		shIGFBP5-1	16.53	22.67	0.0940779			shIGFBP5-1	16.66	20.53	0.130308			27	1
		shIGFBP5-2	15.29	22.49	0.0451228			shIGFBP5-2	16.36	18.79	0.353553			35	1
		shIGFBP5-2	15.17	21.44	0.0859714			shIGFBP5-2	16.32	18.97	0.303549			28	1
		shIGFBP5-2	14.94	22.36	0.0387409			shIGFBP5-2	16.15	18.95	0.273573			30	1
														35	1
														30	1
	Fig. 2b	X01 CM	Protein(ng/ml)				Fig. 2f	448 CM	Protein(ng/ml)					39		1
		shCtrl	256.392					shCtrl	100.142					40		1
		shCtrl	233.892					shCtrl	90.1417					42		1
		shCtrl	245.142					shCtrl	95.1417					40		1
		shIGFBP5-1	62.6417					shIGFBP5-1	54.3083					50		1
		shIGFBP5-1	56.8083					shIGFBP5-1	50.1417					41		1
		shIGFBP5-1	59.725					shIGFBP5-1	52.225					40		1
		shIGFBP5-2	70.5583					shIGFBP5-2	55.0833					52		1
		shIGFBP5-2	68.0583					shIGFBP5-2	55.5583					45			1
		shIGFBP5-2	69.3					shIGFBP5-2	54.725					55			1
														45			1
														58			1
	Fig. 2d	X01	Invasive cell No.				Fig. 2h	448	Invasive cell No.					41			1
		shCtrl	48					shCtrl	29					45			1
		shCtrl	60					shCtrl	34					42			1
		shCtrl	44					shCtrl	37					41			1
		shIGFBP5-1	17					shIGFBP5-1	8
		shIGFBP5-1	21					shIGFBP5-1	9
		shIGFBP5-1	18					shIGFBP5-1	8
		shIGFBP5-2	18					shIGFBP5-2	7
		shIGFBP5-2	27					shIGFBP5-2	7
		shIGFBP5-2	15					shIGFBP5-2	5

## Sheet: Fig. 3
															Dead events
	Fig. 3a	83	β-actin(CT)	IGFBP5(CT)	FC		Fig. 3e	131	β-actin(CT)	IGFBP5(CT)	FC		Fig. 3j	Days	Vector	IGFBP5
		Vector	16.43	20.14	1.02811			Vector	15.43	19.5	1.22264			26	1
		Vector	16.39	20.25	0.926588			Vector	15.22	19.67	0.939523			25	1
		Vector	16.47	20.16	1.04247			Vector	15.26	19.81	0.876606			24	1
		IGFBP5	16.55	11.77	369.646			IGFBP5	15.9	15.75	22.7848			23	1
		IGFBP5	16.72	12.16	317.365			IGFBP5	16.27	15.9	26.5382			26	1
		IGFBP5	16.62	12.42	247.28			IGFBP5	15.68	15.66	20.8215			25	1
														23		1
														23		1
	Fig. 3b	83 CM	Protein(ng/ml)				Fig. 3f	131CM	Protein(ng/ml)					23		1
		Vector	49.0645					Vector	67.6452					23		1
		Vector	49.6452					Vector	74.6129					23		1
		Vector	50.0046					Vector	71.0876					23		1
		IGFBP5	928.742					IGFBP5	1831.65
		IGFBP5	835.839					IGFBP5	1591.84
		IGFBP5	884.084					IGFBP5	1718.08
	Fig. 3d	83	Invasive cell No.				Fig. 3h	131	Invasive cell No.
		Vector	5					Vector	1
		Vector	8					Vector	2
		Vector	4					Vector	3
		IGFBP5	18					IGFBP5	20
		IGFBP5	17					IGFBP5	24
		IGFBP5	18					IGFBP5	14

## Sheet: Fig. 5
	Fig. 5d	83	β-actin(CT)	ETV5(CT)	FC		Fig. 5g	X01	β-actin(CT)	FBXW9(CT)	FC		Fig. 5j	448 -FBXW9 TSS primer	Input(CT)	CREB(CT)	FC
		Vector	13.24	20.59	1.15669			shCtrl	18.35	23.82	0.946058			shCtrl	22.55	21.48	1.07923
		Vector	12.85	20.57	0.895025			shCtrl	18.4	23.83	0.972655			shCtrl	22.52	21.66	0.933033
		Vector	13	20.6	0.972655			shCtrl	18.31	23.56	1.10191			shCtrl	22.39	21.46	0.97942
		IGFBP5	12.42	18.94	2.05623			shIGFBP5-1	17.98	25.43	0.239816			shIGFBP5	21.52	22.31	0.297302
		IGFBP5	12.37	19.23	1.6245			shIGFBP5-1	18.11	24.99	0.356013			shIGFBP5	21.6	22.26	0.325335
		IGFBP5	12.55	19.37	1.67018			shIGFBP5-1	17.99	24.98	0.329877			shIGFBP5	21.88	21.89	0.510506
								shIGFBP5-2	18.67	25.38	0.400535
								shIGFBP5-2	18.55	25.38	0.368567
								shIGFBP5-2	18.72	25.66	0.34151
	Fig. 5e	83	β-actin(CT)	FBXW9(CT)	FC		Fig. 5h	Cell	β-actin(CT)	ETV5(CT)	FC		Fig. 5k	448 -ETV5 prom 1 primer	Input(CT)	CREB(CT)	FC
		Vector	12.62	23.53	1.05702			448	12.95	18.63	3.01049			shCtrl	22.35	25.47	1.02811
		Vector	12.57	23.7	0.907519			448	12.89	18.66	2.82843			shCtrl	22.28	25.7	0.835088
		Vector	12.56	23.49	1.04247			448	12.86	18.72	2.65737			shCtrl	22.32	25.26	1.16473
		IGFBP5	12.94	22.84	2.12874			X01	13.65	18.64	4.85678			shIGFBP5	21.62	25.81	0.48971
		IGFBP5	12.87	22.74	2.17347			X01	13.49	18.52	4.72397			shIGFBP5	22.2	25.84	0.716978
		IGFBP5	12.93	22.88	2.05623			X01	13.5	18.41	5.1337			shIGFBP5	21.91	26.18	0.463294
								131	13.44	20.73	0.986233
								131	13.39	20.85	0.876606
								131	13.53	20.58	1.16473
								83	13.79	20.66	1.31951
								83	13.83	20.39	1.6358
								83	14.14	20.46	1.93187
	Fig. 5f	X01	β-actin(CT)	ETV5(CT)	FC		Fig. 5i	Cell	β-actin(CT)	FBXW9(CT)	FC		Fig. 5l	83 -ETV5 prom 1 primer	Input(CT)	CREB(CT)	FC
		shCtrl	17.69	20.5	0.895025			448	12.17	22.4	2.08493			Vector	22.39	29.17	0.742262
		shCtrl	17.85	20.56	0.959264			448	12.26	22.33	2.32947			Vector	22.7	28.5	1.46409
		shCtrl	17.76	20.2	1.15669			448	12.3	22.42	2.25012			Vector	22.7	29.17	0.920188
		shIGFBP5-1	16.66	20.71	0.378929			X01	13.62	22.35	5.89708			IGFBP5	22.94	27.54	3.36359
		shIGFBP5-1	16.73	20.72	0.395021			X01	13.64	22.22	6.54322			IGFBP5	22.55	27.5	2.63902
		shIGFBP5-1	16.4	20.67	0.325335			X01	13.44	22.3	5.38893			IGFBP5	22.5	27.49	2.56685
		shIGFBP5-2	17.55	20.83	0.646176			131	13.64	25.22	0.817902
		shIGFBP5-2	17.34	20.7	0.61132			131	13.55	24.63	1.15669
		shIGFBP5-2	17.5	20.96	0.570382			131	13.49	24.71	1.04972
								83	13.56	26.52	0.314253
								83	13.68	26.49	0.348686
								83	13.65	26.4	0.363493

## Sheet: Fig. 6
	Fig. 6c	772	β-actin(CT)	IGFBP5(CT)	FC
		shCtrl	15.17	17.6	0.97942
		shCtrl	15.27	17.6	1.04972
		shCtrl	14.99	17.51	0.920188
		shIGFBP5-1	14.83	19.26	0.244855
		shIGFBP5-1	14.85	19.4	0.225313
		shIGFBP5-1	14.95	19.33	0.25349
		shIGFBP5-2	14.9	19.54	0.211686
		shIGFBP5-2	15.23	19.58	0.258816
		shIGFBP5-2	14.88	19.42	0.22688
	Fig. 6d	772	Invasive cell No.
		shCtrl	13
		shCtrl	16
		shCtrl	15
		shIGFBP5-1	5
		shIGFBP5-1	5
		shIGFBP5-1	4
		shIGFBP5-2	3
		shIGFBP5-2	4
		shIGFBP5-2	6
				Dead events
	Fig. 6f	Days	shCtrl	shIGFBP5-1	shIGFBP5-2
		137	1
		140	1
		153	1
		162	1
		168	1
		173	1
		155		1
		158		1
		181		1
		188		1
		207		1
		217		0
		174			1
		186			1
		207			1
		217			0
		217			0
		217			0

## Sheet: Fig. 7
								Dead events
	Fig. 7g	X01	Invasive cell No.		Fig. 7m	Days	PBS	sgScramble	sgIGFBP5
		sgScramble	72			18	1
		sgScramble	78			21	1
		sgScramble	83			22	1
		sgIGFBP5	24			24	1
		sgIGFBP5	28			24	1
		sgIGFBP5	24			26	1
						21		1
						21		1
	Fig. 7i	448	Invasive cell No.			24		1
		sgScramble	51			26		1
		sgScramble	54			26		1
		sgScramble	40			26		1
		sgIGFBP5	2			55			1
		sgIGFBP5	2			60			1
		sgIGFBP5	3			63			1
						65			1
						69			1
						74			1
							Body weight %
	Fig. 7l	group	Day10	Day12	Day14	Day16	Day18	Day20	Day24	Day28	Day32	Day37	Day43
		PBS	95.4149	95.4683	96.6443	95.1476	90.3902	-	-	-	-	-	-
		PBS	117.331	115.941	113.001	109.313	93.0094	-	-	-	-	-	-
		PBS	90.604	88.7866	89.1608	83.8688	71.0934	-	-	-	-	-	-
		PBS	88.84	87.3968	88.0382	86.8088	72.0021	-	-	-	-	-	-
		PBS	86.5415	84.7776	85.1517	82.8532	75.049	-	-	-	-	-	-
		PBS	104.448	104.769	100.439	99.3704	87.4502	-	-	-	-	-	-
		sgScramble	100.119	99.9584	97.9272	95.2545	86.2208	81.7842	-	-	-	-	-
		sgScramble	97.8203	96.1098	98.7824	95.8959	89.8557	77.9889	-	-	-	-	-
		sgScramble	93.3836	93.9181	88.359	87.7175	77.2406	70.2382	-	-	-	-	-
		sgScramble	90.016	88.4124	90.8713	86.595	83.7619	84.831	-	-	-	-	-
		sgScramble	95.8425	97.7134	97.6064	94.5596	90.1764	91.4058	-	-	-	-	-
		sgScramble	99.8515	98.4083	92.9025	96.1632	87.0761	81.1427	-	-	-	-	-
		sgIGFBP5	97.3392	96.7512	95.6821	100.065	98.1944	102.791	100.653	109.259	113.589	112	95.21
		sgIGFBP5	96.4839	96.1098	98.0341	98.9963	100.172	101.081	101.829	106.052	106.907	110.22	103.869
		sgIGFBP5	102.631	104.074	103.754	104.181	108.618	109.901	106.587	109.954	112.413	113.54	101.838
		sgIGFBP5	91.7265	91.4593	91.2455	91.3524	92.8491	96.1098	93.544	96.8046	98.729	109.69	98.519
		sgIGFBP5	99.317	98.6755	91.6731	102.417	104.021	104.769	104.716	109.473	107.87	100.76	102.47
		sgIGFBP5	104.342	106.587	93.0094	99.8515	101.99	103.272	104.716	115.674	110.061	106.48	110

## Sheet: Extended Data Fig. 3
	Extended Data Fig. 3b	83	Invasive cell No.
		Vehicle	8
		Vehicle	9
		Vehicle	9
		rIGFBP5	21
		rIGFBP5	15
		rIGFBP5	17
	Extended Data Fig. 3d	131	Invasive cell No.
		Vehicle	4
		Vehicle	3
		Vehicle	4
		rIGFBP5	15
		rIGFBP5	12
		rIGFBP5	11

## Sheet: Extended Data Fig. 4
			Mean pixel density					Invasive cell No.
	Extended Data Fig. 4a	83	Veh	rIGFBP5		Extended Data Fig. 4k	X01	HER2	ROR1
		Refer	10014	10338.5			shCtrl	13	13
		Refer	10702.2	10407.7			shCtrl	14	12
		Refer	10111.4	9894.45			shCtrl	14	14
		Refer	10082.1	10249.2			shRNA-1	3	2
		HER2	6146.06	8408.01			shRNA-1	3	2
		HER2	5753.85	6525.83			shRNA-1	4	1
		HER2	5733.21	8836.06			shRNA-2	4	2
		HER2	6441.18	6908.71			shRNA-2	5	2
		ROR1	5504.17	6128.09			shRNA-2	4	3
		ROR1	6120.89	6464.5
		ROR1	5677.64	6350.2
		ROR1	6135.54	6659.03
			Mean pixel density					Invasive cell No.
	Extended Data Fig. 4b	83	Veh	rIGFBP5		Extended Data Fig. 4m	448	HER2	ROR1
		Refer	7267.6	7350.76			shCtrl	18	21
		Refer	7208.48	7131.97			shCtrl	24	16
		Refer	7291.55	7300.82			shCtrl	21	17
		Refer	7254.01	7238.77			shRNA-1	5	2
		CREB	5017.93	6060.85			shRNA-1	4	2
		CREB	5279.65	6160			shRNA-1	5	2
		CREB	4817.07	6088.53			shRNA-2	4	1
		CREB	4632.65	6190.69			shRNA-2	6	1
		ERK	4310.29	4435.26			shRNA-2	4	1
		ERK	4245.79	5086.28
		ERK	3792.79	4410.45
		ERK	3982.59	5418.83
		ChK2	3394.16	4020.79
		ChK2	3887.08	4575.09
		ChK2	3519.41	3972.38
		ChK2	3939.46	4502.73
		HSP60	3585.66	4146.29
		HSP60	3797.68	4184.33
		HSP60	3680.36	4221.86
		HSP60	3828.55	4292.14
			Ratio of phsophor/total protein
	Extended Data Fig. 4c	83	Veh	rIGFBP5		Extended Data Fig. 4p	X01	Invasive cell No.
		CREB	0.500975	1.10649			shCtrl	10
		CREB	0.482301	1.07978			shCtrl	13
		CREB	0.488897	1.11233			shCtrl	13
		HER2	0.221223	0.736958			shIGFBP5	3
		HER2	0.203678	0.731678			shIGFBP5	2
		HER2	0.204291	0.725452			shIGFBP5	4
		ROR1	0.0838281	0.922532			shIGFBP5+ROR1 WT	15
		ROR1	0.0787949	0.976873			shIGFBP5+ROR1 WT	13
		ROR1	0.0988401	1.47			shIGFBP5+ROR1 WT	13
							shIGFBP5+ROR1 mut	1
							shIGFBP5+ROR1 mut	2
			Ratio of phsophor/total protein				shIGFBP5+ROR1 mut	2
	Extended Data Fig. 4d	131	Veh	rIGFBP5
		CREB	0.62731	0.758716
		CREB	0.610173	0.749036
		CREB	0.584278	0.759661
		HER2	0.771337	0.846372
		HER2	0.764733	0.840398
		HER2	0.735452	0.842536
		ROR1	0.176851	0.590787
		ROR1	0.185687	0.597063
		ROR1	0.194947	1.0408

## Sheet: Extended Data Fig. 5
	Extended Data Fig. 5a-ETV5	448	β-actin(CT)	ETV5(CT)	FC		Extended Data Fig. 5a-FBXW9	448	β-actin(CT)	FBXW9(CT)	FC
		siCtrl	25.1563	27.9611	1.15284			siCtrl	21.9681	30.4903	0.951131
		siCtrl	24.6748	27.6302	1.03854			siCtrl	21.929	30.4776	0.933927
		siCtrl	24.6494	27.9324	0.827551			siCtrl	21.9356	30.2008	1.13663
		siETV5-1	24.9554	29.5399	0.335765			siFBXW9-1	21.9983	31.3798	0.524341
		siETV5-1	25.0003	29.1262	0.461397			siFBXW9-1	21.9557	31.283	0.544383
		siETV5-1	24.8284	29.4443	0.328552			siFBXW9-1	21.9393	31.9518	0.33855
		siETV5-2	23.0672	27.654	0.335226			siFBXW9-2	21.9571	32.0534	0.319448
		siETV5-2	23.0096	27.6579	0.321217			siFBXW9-2	21.966	31.6435	0.427065
		siETV5-2	22.998	27.7832	0.292138			siFBXW9-2	21.6689	31.4226	0.405078
	Extended Data Fig. 5b	448	Invasive cell No.
		siCtrl	27
		siCtrl	29
		siCtrl	24
		siETV5-1	4
		siETV5-1	4
		siETV5-1	6
		siETV5-2	8
		siETV5-2	7
		siETV5-2	6
	Extended Data Fig. 5c	448	Invasive cell No.
		siCtrl	22
		siCtrl	19
		siCtrl	21
		siFBXW9-1	4
		siFBXW9-1	5
		siFBXW9-1	5
		siFBXW9-2	3
		siFBXW9-2	3
		siFBXW9-2	3
	Extended Data Fig. 5d-ETV5	X01	β-actin(CT)	ETV5(CT)	FC		Extended Data Fig. 5d-FBXW9	X01	β-actin(CT)	FBXW9(CT)	FC
		siCtrl	20.328	23.8788	0.992533			siCtrl	20.221	30.2226	0.875627
		siCtrl	20.2349	23.7079	1.04754			siCtrl	20.2268	29.813	1.16781
		siCtrl	20.1893	23.7704	0.9719			siCtrl	20.2199	30.0646	0.976197
		siETV5-1	20.3358	25.2138	0.395573			siFBXW9-1	21.9708	32.6954	0.530473
		siETV5-1	20.7718	25.9559	0.319949			siFBXW9-1	21.9738	32.987	0.434334
		siETV5-1	20.7606	25.9776	0.312727			siFBXW9-1	21.9624	32.3984	0.64798
		siETV5-2	20.9474	26.3239	0.280017			siFBXW9-2	22.2592	33.645	0.335464
		siETV5-2	20.4419	25.3199	0.395568			siFBXW9-2	22.2066	33.9737	0.257551
		siETV5-2	20.3534	25.1727	0.412016			siFBXW9-2	22.158	34.1438	0.221323
	Extended Data Fig. 5e	X01	Invasive cell No.
		siCtrl	17
		siCtrl	20
		siCtrl	16
		siETV5-1	7
		siETV5-1	7
		siETV5-1	4
		siETV5-2	7
		siETV5-2	7
		siETV5-2	7
	Extended Data Fig. 5f	X01	Invasive cell No.
		siCtrl	14
		siCtrl	16
		siCtrl	12
		siFBXW9-1	3
		siFBXW9-1	4
		siFBXW9-1	3
		siFBXW9-2	4
		siFBXW9-2	3
		siFBXW9-2	3

## Sheet: Extended Data Fig. 6
	Extended Data Fig. 6a-ETV5 prom 1 primer	X01	β-actin(CT)	ETV5 prom 1(CT)	FC			Extended Data Fig. 6j	83	Invasive cell No.
		IgG	20.82	27.13	0.846745				Vector	5
		IgG	20.8	27.39	0.697372				Vector	5
		IgG	20.61	25.91	1.70527				Vector	6
		CREB	20.82	25	3.70635				CREB	12
		CREB	20.8	25.22	3.13834				CREB	10
		CREB	20.61	24.94	3.34035				CREB	11
	Extended Data Fig. 6b-FBXW9 TSS primer	X01	β-actin(CT)	FBXW9 TSS (CT)	FC			Extended Data Fig. 6k	131	Invasive cell No.
		IgG	22.16	26.8	1.39474				Vector	4
		IgG	21.99	27.4	0.817902				Vector	3
		IgG	21.72	27.03	0.876606				Vector	5
		CREB	22.16	21.65	49.5221				CREB	9
		CREB	21.99	21.84	38.5859				CREB	10
		CREB	21.72	21.61	37.5307				CREB	9
	Extended Data Fig. 6c-FBXW9 TSS primer	83	Input(CT)	CREB(CT)	FC			Extended Data Fig. 6n	X01	Invasive cell No.
		Vector	21.38	34.2	7.56846				shCtrl	10
		Vector	21.34	40.98	0.0669858				shCtrl	11
		Vector	21.12	35.89	1.95884				shCtrl	7
		IGFBP5	20.59	28.42	240.518				shIGFBP5	3
		IGFBP5	20.93	28.38	312.996				shIGFBP5	2
		IGFBP5	20.77	28.72	221.322				shIGFBP5	2
									shIGFBP5+CREB	17
									shIGFBP5+CREB	12
	Extended Data Fig. 6f	83	β-actin(CT)	ETV5(CT)	FC				shIGFBP5+CREB	10
		Vector	16.74	23.9	0.870551
		Vector	16.95	23.65	1.19748
		Vector	17.43	24.45	0.959264
		CREB	16.6	19.57	15.8895
		CREB	16.76	19.61	17.2677
		CREB	16.19	19.76	10.4831
	Extended Data Fig. 6g	83	β-actin(CT)	FBXW9(CT)	FC
		Vector	16.74	29.64	0.823591
		Vector	16.95	29.77	0.870551
		Vector	17.43	29.57	1.39474
		CREB	16.6	24.87	20.393
		CREB	16.76	25.68	12.996
		CREB	16.19	25.4	10.6295
	Extended Data Fig. 6h	131	β-actin(CT)	ETV5(CT)	FC
		Vector	12.4	18.61	1.04247
		Vector	12.56	18.78	1.03526
		Vector	12.15	18.53	0.926588
		CREB	12.43	17.72	1.97247
		CREB	12.74	17.65	2.56685
		CREB	13.32	18.24	2.54912
	Extended Data Fig. 6i	131	β-actin(CT)	FBXW9(CT)	FC
		Vector	12.4	22.96	1.07923
		Vector	12.56	23.25	0.986233
		Vector	12.15	22.91	0.939523
		CREB	12.43	22.45	1.56917
		CREB	12.74	22.45	1.94531
		CREB	13.32	22.78	2.31338

[truncated: 4 more sheets: Extended Data Fig. 7, Extended Data Fig. 8, Extended Data Fig. 9, Extended Data Fig. 10]
